# Supplementary material for: Expression of HER2 and Mismatch Repair Proteins in Surgically Resected Gallbladder Adenocarcinoma
Source: Front Oncol. 2021 Jul 22;11:658564. doi: 10.3389/fonc.2021.658564 (PMC8339709; doi:10.3389/fonc.2021.658564)
Supplement: Supplementary file 1 [file Table_1.xlsx]

## Sheet: Sheet1
Case#	Age	Follicular proliferation_2tier	MSI_PCR_3tier	MSI_PCR_2tier	Age_60	Sex	Size cm	Size_3	Histologic subtype	HER2_3tier	HER2_2tier	HER2_amp	MLH1_TMA	MSH2_TMA	MSH6_TMA	PMS2_TMA	MMR_TMA	MLH1_WS	MSH2_WS	MSH6_WS	PMS2_WS	MMR_WS	N	T	Differentiation	PNI	LVI	survival status	follow up month
1	59	0	0	0	0	1	1.7	0	1	0	0	0					0					0	0	3	3	0	1	4	5
2	71	0	0	0	1	1	2.5	0	1	0	0	0					0					0	1	5	3	1	0	1	94
3	68	0	0	0	1	1	4	1	4	3	1	1					0					0	0	2	1	0	0	1	97
4	58	1	1	1	0	0	3.5	1	4	0	0	0		1	1		1		1	1		1		2	2	0	0	1	24
5	65	0	0	0	1	0	2	0	1	0	0	0					0					0	0	2	1	1	1	1	54
6	53	1	0	0	0	0	5.5	1	1	0	0	0					0					0		4	1	1	1	4	18
7	50	0	0	0	0	0	3	1	1	0	0	0					0					0	0	4	2	1	0	1	1
8	55	0	0	0	0	1	9	1	4	0	0	0					0					0	1	3	2	0	1	4	10
9	68	0	0	0	1	0	6	1	4	0	0	0					0					0	0	3	1	0	0	1	11
10	60	0	0	0	1	0	1.5	0	3	1	0	0					0					0	0	4	1	0	0	1	22
11	58	0	0	0	0	1	6	1	4	0	0	0		1	1		1					0	1	5	2	0	0	4	6
12	67	0	0	0	1	1	3	1	1	0	0	0					0					0	0	3	2	0	1	1	87
13	69	1	0	0	1	1	2	0	1	0	0	0					0					0		5	2	1	1	4	14
14	72	0	0	0	1	0	3	1	4	0	0	0					0					0		1	1	0	0	4	82
15	46	0	0	0	0	0	2	0	1	2	0	1					0					0	1	4	3	0	1	1	85
16	76	1	0	0	1	0	2	0	1	0	0	0					0					0		4	2	0	1	4	16
17	71	0	0	0	1	1	2.2	0	1	0	0	0					0					0		1	1	0	0	4	76
18	69	0	0	0	1	0	0.9	0	1	0	0	0					0					0		2	1	0	0	1	80
19	49	0	0	0	0	0	2.5	0	1	0	0	0					0					0		4	1	1	0	1	89
20	50	0	0	0	0	0	7	1	4	0	0	0					0					0	1	3	2	1	0	4	56
21	57	0	0	0	0	1	5.5	1	1	0	0	0					0					0		4	2	0	0	4	25
22	66	0	0	0	1	1	1.8	0	1	0	0	0					0					0		1	1	0	0	1	72
23	68	0	2	1	1	1	3.3	1	1	0	0	0		1	1	1	1		1	1		1		5	2	0	0	4	22
24	56	1	0	0	0	1	5	1	1	1	0	0					0					0		1	1	0	0	1	83
25	56	1	0	0	0	1	4.2	1	4	0	0	0					0					0	0	4	2	0	0	1	1
26	56	1	0	0	0	0	2.3	0	1	3	1	1					0					0		4	1	0	0	1	88
27	68	0	0	0	1	0	4.5	1	1	0	0	0					0					0	0	3	3	0	0	1	11
28	49	0	0	0	0	0	5	1	1	0	0	0					0					0	0	1	1	0	0	1	85
29	67	0	0	0	1	1	4	1	3	0	0	0					0					0		2	1	0	0	1	61
30	75	0	0	0	1	0	2.2	0	1	0	0	0					0					0	0	3	1	0	1	4	8
31	71	0	0	0	1	0	2.3	0	4	0	0	0	1	1		1	1					0		5	2	0	0	4	14
32	57	0	0	0	0	0	4.8	1	1	1	0	0					0					0	0	5	3	1	0	4	11
33	60	0	0	0	1	0	2.5	0	1	1	0	0					0					0	1	4	2	1	1	4	19
34	64	1	0	0	1	1	6	1	1	0	0	0					0					0		4	2	0	0	1	84
35	62	0	0	0	1	0	2.5	0	1	0	0	0					0					0		1	1	0	0	1	59
36	60	0	0	0	1	0	4.5	1	1	1	0	0					0					0		4	2	1	0	4	32
37	55	1	0	0	0	1	2.3	0	1	0	0	0					0					0		3	2	0	0	1	63
38	57	0	0	0	0	1	1.8	0	4	0	0	0					0					0		2	1	0	0	1	68
39	59	1	0	0	0	1	3.2	1	1	3	1	1					0					0		3	1	0	1	1	84
40	73	0	0	0	1	0	4	1	1	2	0	1					0					0	0	5	3	0	1	4	7
41	70	0	0	0	1	1	2.5	0	1	0	0	0					0					0	0	4	2	0	0	1	81
42	69	1	2	1	1	0	3.5	1	1	0	0	0		1	1		1		1	1		1	0	4	2	0	0	1	65
43	73	0	0	0	1	1	5.5	1	1	0	0	0					0					0		3	3	0	0	1	68
44	64	0	0	0	1	1	6	1	3	0	0	0	1				1	1				1	0	2	1	0	0	1	72
45	74	0	0	0	1	0	3.5	1	1	3	1	1					0					0	0	4	2	1	0	4	30
46	55	0	0	0	0	1	1.4	0	4	0	0	0					0					0		3	1	0	0	1	60
47	54	0	0	0	0	1	1.7	0	1	0	0	0					0					0		3	1	0	0	1	80
48	60	0	0	0	1	1	1.7	0	3	0	0	0					0					0		5	3	1	1	4	1
49	64	1	0	0	1	0	5.5	1	1	0	0	0					0					0	0	5	2	1	0	4	15
50	75	0	0	0	1	1	1.7	0	1	0	0	0					0					0	0	4	2	1	0	1	65
51	72	0	0	0	1	1	1.7	0	4	0	0	0					0					0		3	1	0	0	4	48
52	62	0	0	0	1	0	1.5	0	4	0	0	0					0					0		4	1	0	0	1	72
53	52	1	0	0	0	1	2	0	1	3	1	1					0					0	1	4	3	1	1	1	6
54	64	0	0	0	1	1	5	1	4	0	0	0		1			1					0		3	2	0	1	4	12
55	75	0	0	0	1	1	4.2	1	1	0	0	0	1	1		1	1					0	1	4	2	0	0	1	0
56	62	0	0	0	1	1	2.2	0	1	0	0	0					0					0	1	5	2	1	1	4	13
57	68	0	0	0	1	0	1.8	0	1	0	0	0					0					0		0	1	0	0	1	13
58	72	1	0	0	1	1	2.7	0	1	0	0	0					0					0	0	3	1	0	0	1	26
59	71	0	0	0	1	0	3.5	1	1	0	0	0					0					0	1	4	2	1	0	4	10
60	47	1	0	0	0	1	2.5	0	4	0	0	0					0					0		4	1	0	0	1	73
61	59	0	0	0	0	0	5.5	1	1	2	0	1					0					0	2	5	2	1	1	4	13
62	62	0	0	0	1	0	3.5	1	4	3	1	1					0					0		3	1	0	0	1	71
63	79	0	0	0	1	1	3.5	1	4	0	0	0					0					0	0	3	1	0	0	4	9
64	46	0	0	0	0	0	6.8	1	3	0	0	0					0					0	0	5	3	0	1	4	26
65	75	0	0	0	1	1	3.5	1	1	0	0	0					0					0		4	1	1	0	1	69
66	68	0	0	0	1	1	2.8	0	1	0	0	0					0					0		5	1	1	1	4	9
67	74	0	0	0	1	1	3.5	1	1	0	0	0					0					0	0	2	2	0	0	4	62
68	89	0	0	0	1	1	1.9	0	1	0	0	0					0					0		3	1	0	0	4	16
69	62	0	0	0	1	0	2.5	0	1	0	0	0					0					0	1	3	2	1	0	4	22
70	61	0	0	0	1	1	2.5	0	4	3	1	1					0					0		4	2	1	0	4	11
71	65	0	0	0	1	0	6.5	1	4	0	0	0					0					0	2	5	2	1	1	4	5
72	62	1	0	0	1	1	2.7	0	1	0	0	0					0					0	1	3	2	0	1	1	68
73	50	0	0	0	0	1	3.5	1	1	0	0	0					0					0	1	5	2	1	0	4	13
74	66	1	0	0	1	0	3	1	1	0	0	0					0					0	1	3	2	0	0	4	26
75	60	0	0	0	1	1	1.1	0	1	0	0	0					0					0	0	3	1	0	0	1	66
76	74	0	0	0	1	1	6	1	1	0	0	0					0					0	1	5	3	0	0	4	5
77	67	0	0	0	1	0	3.2	1	1	0	0	0					0					0	0	1	1	0	0	1	52
78	47	1	0	0	0	0	2	0	1	0	0	0					0					0		4	3	0	1	4	38
79	68	0	0	0	1	0	3.6	1	1	0	0	0					0					0	1	5	2	1	1	4	10
80	73	1	0	0	1	0	2.5	0	1	3	1	1					0					0	0	3	2	0	0	4	45
81	71	0	0	0	1	0	5	1	1	0	0	0					0					0	1	5	3	1	1	4	20
82	37	0	0	0	0	0	1.2	0	1	0	0	0					0					0		0	1	0	0	1	69
83	66	0	0	0	1	0	1.8	0	4	0	0	0	1	1			1					0	0	4	2	1	1	1	58
84	72	1	0	0	1	0	2	0	1	0	0	0					0					0		3	2	1	1	4	28
85	54	0	0	0	0	0	3	1	1	0	0	0					0					0	0	3	1	0	0	1	69
86	59	0	0	0	0	1	5.8	1	1	0	0	0					0					0	1	5	3	1	0	4	0
87	54	0	0	0	0	0	1.3	0	1	0	0	0					0					0		3	1	0	0	1	69
88	84	1	0	0	1	0	6	1	1	0	0	0					0					0		3	2	0	0	4	38
89	62	0	0	0	1	1	3.5	1	1	0	0	0					0					0	1	5	2	1	0	4	12
90	71	0	0	0	1	0	3	1	1	0	0	0					0					0	0	1	1	0	0	4	57
91	58	1	0	0	0	1	2	0	1	0	0	0					0					0	1	5	2	1	0	1	21
92	71	0	0	0	1	1	1.3	0	1	0	0	0					0					0		3	2	0	0	4	57
93	64	0	0	0	1	0	1.5	0	4	0	0	0					0					0		4	1	0	0	4	62
94	66	1	0	0	1	0	5.5	1	1	0	0	0					0					0	0	3	2	1	1	1	19
95	69	0	0	0	1	0	2.2	0	1	1	0	0	1	1		1	1					0		3	2	0	0	1	7
96	50	0	0	0	0	1	3	1	4	2	0	1					0					0	0	2	1	0	0	1	58
97	82	1	0	0	1	1	0.8	0	1	0	0	0					0					0		3	1	0	0	1	40
98	54	0	0	0	0	0	1.5	0	1	0	0	0					0					0		1	1	0	0	1	65
99	60	1	0	0	1	0	3	1	4	0	0	0					0					0	0	3	1	0	0	1	65
100	72	0	0	0	1	1	3	1	1	0	0	0					0					0	0	5	2	0	1	4	47
101	56	0	0	0	0	1	1.2	1	1	0	0	0					0					0	0	1	1	0	0	1	59
102	68	0	0	0	1	1	0.7	1	1	0	0	0					0					0	0	3	2	1	0	4	54
103	58	1	0	0	0	1	3	1	4	3	1	1					0					0	0	3	2	1	1	1	64
104	75	1	0	0	1	0	3	1	1	1	0	0					0					0		3	3	0	0	1	53
105	36	0	0	0	0	1	5.5	1	1	0	0	0					0					0	0	3	1	1	0	1	57
106	66	1	0	0	1	0	1.8	0	3	0	0	0					0					0		2	1	0	0	1	63
107	52	0	0	0	0	1	4.5	1	1	0	0	0					0					0	1	5	2	1	0	4	15
108	36	0	0	0	0	0	5.5	1	1	0	0	0					0					0		5	3	0	1	4	3
109	79	1	0	0	1	1	2.5	0	1	3	1	1					0					0		3	2	1	0	1	11
110	82	0	0	0	1	0	8	1	1	0	0	0					0					0		4	2	0	0	4	7
111	61	1	0	0	1	1	2.7	0	1	0	0	0					0					0	0	1	1	0	0	1	59
112	62	1	0	0	1	0	2.3	0	1	0	0	0					0					0	0	4	2	1	1	1	59
113	55	0	0	0	0	1	3.5	1	4	0	0	0					0					0	0	3	2	0	0	1	12
114	66	0	0	0	1	1	2	0	3	0	0	0					0					0		3	2	0	0	4	47
115	76	0	0	0	1	1	6.5	1	4	0	0	0					0					0		5	2	0	0	4	4
116	70	0	0	0	1	1	4	1	4	2	0	1					0					0	0	4	1	0	0	1	60
117	81	1	0	0	1	1	2.2	0	1	0	0	0					0					0	0	2	1	0	0	1	60
118	39	0	0	0	0	0	2	0	4	0	0	0					0					0	0	2	1	0	0	1	56
119	55	1	0	0	0	1	4	1	1	0	0	0					0					0		3	1	0	0	1	58
120	56	1	0	0	0	0	2.8	0	1	0	0	0					0					0		5	2	0	1	4	29
121	59	0	0	0	0	1	2	0	1	0	0	0					0					0		5	2	0	1	4	14
122	79	0	0	0	1	1	4	1	1	1	0	0					0					0	2	2	1	0	0	1	18
123	42	0	0	0	0	1	2.3	0	1	0	0	0					0					0	1	4	2	0	1	1	58
124	52	1	0	0	0	1	3.5	1	1	3	1	1					0					0	0	3	2	0	0	1	61
125	59	0	0	0	0	0	5	1	1	0	0	0					0					0		5	3	0	0	1	56
126	56	1	0	0	0	0	3.8	1	4	0	0	0					0					0		3	1	1	0	1	58
127	44	0	0	0	0	1	3	1	1	1	0	0					0					0	1	5	1	0	0	4	13
128	62	1	0	0	1	1	5.5	1	1	2	0	1					0					0		3	1	0	0	1	57
129	77	1	0	0	1	0	3.2	1	1	2	0	1					0					0	1	4	3	0	0	4	19
130	39	0	0	0	0	1	5	1	4	0	0	0					0					0		1	1	0	0	1	59
131	71	1	0	0	1	0	7.2	1	4	0	0	0					0					0	0	2	1	0	0	1	53
132	66	1	0	0	1	0	3.2	1	4	0	0	0					0					0		3	2	1	0	1	55
133	65	0	0	0	1	1	3.2	1	1	0	0	0					0					0		3	1	0	1	1	59
134	42	0	0	0	0	0	3	1	1	0	0	0					0					0	1	3	3	0	1	4	24
135	70	0	0	0	1	0	4.8	1	1	0	0	0					0					0	1	4	3	1	0	4	8
136	69	0	0	0	1	1	2.3	0	1	2	0	1					0					0	1	5	2	1	1	4	23
137	59	0	0	0	0	1	1.4	0	1	0	0	0					0					0		1	1	0	0	1	50
138	79	1	0	0	1	1	1.5	0	1	3	1	1					0					0		2	1	0	0	1	55
139	52	0	0	0	0	1	4	1	1	2	0	1					0					0		2	2	0	0	1	53
140	52	0	0	0	0	1	0.3	0	4	0	0	0					0					0		1	1	0	0	1	7
141	60	0	0	0	1	1	3.5	1	4	1	0	0					0					0	1	5	1	1	1	4	47
142	72	0	0	0	1	1	4.2	1	1	0	0	0					0					0	2	4	3	0	0	4	12
143	67	0	0	0	1	0	4	1	1	0	0	0					0					0	1	3	3	0	1	4	6
144	71	1	0	0	1	1	2.5	0	1	0	0	0					0					0		3	1	0	0	4	49
145	44	0	0	0	0	1	2.2	0	4	0	0	0					0					0	1	4	2	1	1	4	15
146	85	0	0	0	1	0	4.3	1	1	0	0	0					0					0		5	3	0	0	4	3
147	54	0	0	0	0	0	3.3	1	1	1	0	0					0					0	0	2	2	0	0	1	33
148	71	0	0	0	1	0	4.5	1	1	0	0	0					0					0	1	5	2	1	0	1	49
149	63	1	0	0	1	0	1.5	0	1	0	0	0					0					0	0	3	1	0	1	1	51
150	58	1	0	0	0	0	1.2	0	1	1	0	0					0					0	0	1	1	0	0	1	49
151	80	0	0	0	1	1	3.7	1	1	0	0	0					0					0		5	2	1	1	4	8
152	58	0	0	0	0	0	6.5	1	4	0	0	0					0					0		3	2	0	0	1	11
153	67	0	0	0	1	1	2.7	0	1	0	0	0					0					0		5	2	0	0	4	4
154	72	0	0	0	1	1	3.5	1	1	0	0	0					0					0	0	5	2	0	0	1	53
155	40	0	0	0	0	0	9.3	1	1	0	0	0					0					0	1	3	3	0	1	1	4
156	75	0	0	0	1	1	10	1	1	0	0	0					0					0	0	4	2	0	1	4	32
157	58	1	0	0	0	1	2.4	0	1	2	0	1					0					0	0	4	1	1	0	1	51
158	59	0	0	0	0	1	4	1	1	0	0	0					0					0	0	5	2	1	0	1	48
159	55	0	0	0	0	1	1.2	0	1	0	0	0					0					0		3	1	0	0	1	0
160	78	0	0	0	1	1	3.4	1	4	0	0	0					0					0	1	4	3	0	0	1	48
161	59	0	0	0	0	1	5	1	4	0	0	0					0					0		3	1	0	0	1	42
162	71	0	0	0	1	1	3	1	1	0	0	0					0					0	1	3	1	0	1	4	29
163	60	0	0	0	1	0	4.3	1	4	0	0	0					0					0	0	4	2	0	1	1	44
164	54	0	0	0	0	1	3.2	1	1	0	0	0					0					0	1	5	3	1	0	4	39
165	48	0	0	0	0	1	5	1	1	0	0	0					0					0	0	3	1	0	0	1	48
166	63	0	0	0	1	1	1.5	0	1	0	0	0					0					0		3	3	0	0	1	46
167	64	0	0	0	1	1	4	1	1	0	0	0		1	1		1			1		1	0	5	2	1	0	1	48
168	88	1	0	0	1	0	2	0	1	0	0	0					0					0		5	3	1	0	4	9
169	63	0	0	0	1	1	9.5	1	1	0	0	0					0					0	2	5	2	0	1	4	26
170	73	0	0	0	1	0	1.5	0	1	0	0	0					0					0		1	1	0	0	1	48
171	56	0	0	0	0	1	1.7	0	4	0	0	0					0					0	0	4	1	0	0	1	46
172	60	1	0	0	1	0	2.5	0	1	0	0	0					0					0	0	2	1	0	0	1	47
173	74	0	0	0	1	0	1.2	0	1	1	0	0					0					0		4	2	1	1	4	18
174	56	0	0	0	0	1	4.7	1	4	0	0	0					0					0	2	4	2	0	0	4	20
175	52	0	0	0	0	1	4.5	1	1	0	0	0					0					0	1	5	2	1	1	4	13
176	54	1	0	0	0	0	2.2	0	1	0	0	0					0					0	1	5	3	1	0	4	20
177	65	0	0	0	1	1	3.5	1	1	0	0	0					0					0	1	3	3	0	0	4	34
178	70	0	0	0	1	1	2.5	0	1	2	0	1					0					0		4	2	1	0	4	28
179	64	0	0	0	1	0	3.5	1	4	2	0	1					0					0		3	2	1	1	4	7
180	62	0	0	0	1	0	4.5	1	1	1	0	0					0					0		5	2	0	0	4	26
181	67	0	0	0	1	1	1.9	0	1	0	0	0					0					0		3	2	0	1	4	19
182	76	1	0	0	1	0	2.8	0	1	2	0	1					0					0		3	3	0	0	4	20
183	63	0	0	0	1	1	6	1	4	0	0	0					0					0	0	2	2	0	0	4	6
184	65	0	0	0	1	1	5.5	1	1	0	0	0					0					0	0	5	2	1	0	4	17
185	80	0	0	0	1	1	3	1	4	3	1	1					0					0	1	3	1	0	0	4	22
186	50	0	0	0	0	1	11.5	1	4	0	0	0	1				1					0	1	5	2	1	0	4	14
187	74	0	0	0	1	1	4.3	1	4	0	0	0	1				1					0	1	3	3	0	0	1	1
188	67	1	0	0	1	0	3.5	1	1	0	0	0					0					0	1	3	2	0	0	1	44
189	66	0	0	0	1	0	6	1	1	0	0	0					0					0	1	4	2	1	1	4	9
190	58	0	0	0	0	1	1.8	0	1	0	0	0					0					0	1	3	3	0	1	1	41
191	68	0	0	0	1	1	5	1	1	0	0	0					0					0	0	3	3	0	0	1	40
192	53	0	0	0	0	1	3.4	1	1	0	0	0	1	1	1	1	1			1		1	1	5	3	0	0	1	43
193	53	1	0	0	0	0	8	1	1	0	0	0					0					0	0	3	1	0	0	4	26
194	52	0	0	0	0	1	4.3	1	4	0	0	0					0					0		5	2	1	1	4	8
195	65	0	0	0	1	1	2.3	0	4	0	0	0					0					0	2	3	2	0	0	4	19
196	61	0	0	0	1	1	2	0	4	0	0	0					0					0	1	3	2	0	0	1	21
197	72	0	0	0	1	1	3	1	1	0	0	0					0					0		3	1	0	0	1	40
198	66	0	0	0	1	0	2	0	1	0	0	0					0					0	0	4	2	0	0	1	43
199	48	0	0	0	0	0	5.5	1	4	2	0	1					0					0	2	5	2	1	1	4	41
200	69	0	0	0	1	0	3	1	1	0	0	0					0					0	0	3	2	0	0	1	38
201	66	1	0	0	1	1	1.5	0	3	0	0	0					0					0		3	1	0	0	1	40
202	60	1	0	0	1	1	3.5	1	4	3	1	1					0					0	0	3	2	0	0	1	41
203	59	0	0	0	0	1	3.5	1	1	3	1	1					0					0	1	5	1	1	1	4	15
204	49	1	0	0	0	1	2	0	1	0	0	0					0					0		3	3	0	1	4	0
205	54	0	0	0	0	1	2.5	0	3	0	0	0					0					0	2	3	2	1	1	1	42
206	64	0	0	0	1	0	2.5	0	1	0	0	0					0					0	0	2	2	0	0	1	36
207	49	0	0	0	0	1	4.8	1	1	3	1	1					0					0	0	5	3	1	0	1	37
208	65	0	0	0	1	1	2.8	0	1	0	0	0					0					0	0	1	1	0	0	1	38
209	62	0	0	0	1	0	3	1	1	0	0	0					0					0		3	2	0	0	4	11
210	71	0	0	0	1	0	4	1	4	0	0	0					0					0	0	1	1	0	0	1	40
211	72	0	0	0	1	1	0.4	0	1	0	0	0					0					0	0	2	1	0	0	4	0
212	59	0	0	0	0	1	4	1	1	0	0	0					0					0		3	3	1	0	4	16
213	62	0	0	0	1	0	3.8	1	4	0	0	0					0					0	1	5	2	1	1	1	40
214	62	0	0	0	1	0	1.3	0	1	0	0	0					0					0		4	2	0	0	4	27
215	65	0	0	0	1	1	2.4	0	3	0	0	0					0					0		0	1	0	0	1	38
216	60	0	0	0	1	1	2.1	0	1	0	0	0					0					0	0	5	2	1	0	1	28
